# Supplementary material for: Unravelling the Effect of Provitamin A Enrichment on Agronomic Performance of Tropical Maize Hybrids
Source: Plants (Basel). 2021 Jul 31;10(8):1580. doi: 10.3390/plants10081580 (PMC8398423; doi:10.3390/plants10081580)
Supplement: Supplementary file 1 [file plants-10-01580-s001.zip]

Archive with 1 entries (1 files):
- plants-1268362-supplementary.pdf
